# Supplementary material for: Esophageal Dysmotility in Multiple System Atrophy: A Retrospective Cross-Sectional Study
Source: J Clin Med. 2024 Aug 25;13(17):5026. doi: 10.3390/jcm13175026 (PMC11396424; doi:10.3390/jcm13175026)
Supplement: Supplementary file 1 [file jcm-13-05026-s001.zip]

Archive with 1 entries (1 files):
- jcm-3153444-supplementary.pdf
